# Supplementary material for: Bilateral risk-reducing mastectomy and reconstruction–A 12-year review of methodological trends and outcomes at a tertiary referral centre
Source: PLoS One. 2023 Apr 12;18(4):e0281601. doi: 10.1371/journal.pone.0281601 (PMC10096181; doi:10.1371/journal.pone.0281601)
Supplement: S1 File — (XLSX) [file pone.0281601.s001.xlsx]

## Sheet: Key
KEY
FD	At least 1 first degree relative
SD	No first degree relative but at least 1 second degree relative
SS	Skin-sparing mastectomy
NS	Nipple-sparing mastectomy
SRW	Skin-reducing mastectomy - Wise pattern
SRL	Skin-reducing mastectomy - LeJour pattern
S	Simple mastectomy
SP	Subpectoral implant
PP	Prepectoral implant
ADM	Acellular dermal matrix
DIEP	Deep inferior epigastric artery perforator
SIEA	Superior inferior epigastric artery
DCIS	Ductal carcinoma in situ
LCIS	Lobular carcinoma in situ
RRBSO	Bilateral risk-reducing salpingoophorectomy

## Sheet: Data
Group	Age	Smoking status	Non-cancer comorbidities	ASA	Fam hx breast/ovarian cancer	Genetic test result	Mastectomy	Reconstruction	Type			Clavien-Dindo score	Complications	Post-op histopathology	Follow-up (months)	RRBSO?	Months before or after RRM
									Implant	ADM	Flap
1	26	Non	0	2	FD	BRCA1	SS	Implant	SP	Yes		0		Nil atypia	13	No	_
1	57	Ex	0	1	FD	BRCA1	NS	Implant	SP	Yes		0		Nil atypia	84	Yes	-19
1	51	Current	1	2	FD	BRCA1	SS	Implant	SP	Yes		0		Nil atypia	14	Yes	-84
1	45	Ex	0	2	FD	BRCA1	SS	Implant	SP	Yes		0		Nil atypia	74	Yes	-9
1	52	Non	0	1	FD	BRCA2	SS	Implant	SP	No		1		Nil atypia	14	Yes	-120
1	36	Non	0	1	SD	Nil	SS	Combo				1		Nil atypia	91	Yes	15
1	34	Non	0	2	FD	BRCA2	SS	Autologous			DIEP	1		Nil atypia	4	Yes	26
1	44	Non	2	2	FD	BRCA2	SS	Implant	SP	Yes		0		Nil atypia	48	No	_
1	41	Ex	0	1	FD	BRCA2	SS	Implant	SP	No		1		Nil atypia	70	No	_
1	34	Non	1	2	FD	BRCA1	SS	Implant	SP	Yes		0		Nil atypia	82	Yes	45
1	42	Non	0	1	Nil	BRCA1	SS	Implant	SP	Yes		0		Nil atypia	55	Yes	-20
1	26	Non	0	1	FD	BRCA2	SRW	Combo				3	Readmission, Reoperation	Nil atypia	14	No	_
1	55	Non	0	1	FD	BRCA1	SS	Implant	SP	No		1		Nil atypia	57	No	_
1	32	Current	0	2	FD	Nil	NS	Implant	SP	Yes		2	Infection	Nil atypia	8	No	_
1	48	Non	0	1	FD	BRCA1	SS	Implant	SP	No		3	Readmission, Reoperation	DCIS	25	Yes	-7
1	21	Non	0	1	FD	BRCA2	NS	Implant	SP	No		0		Nil atypia	8	No	_
1	51	Non	0	1	SD	BRCA1	SRW	Implant	SP	No		0		Nil atypia	18	Yes	-6
1	37	Non	0	1	Nil	BRCA1	SS	Autologous			DIEP	2	Infection	Nil atypia	52	No	_
1	23	Non	1	2	SD	BRCA1	SS	Implant	SP	No		0		Nil atypia	85	No	_
1	33	Non	0	1	FD	BRCA1	SS	Implant	SP	No		0		Nil atypia	90	Yes	83
1	33	Non	1	2	FD	BRCA2	SS	Implant	SP	No		0		Nil atypia	22	Yes	63
1	34	Ex	0	2	FD	BRCA2	SS	Implant	SP	No		0		Nil atypia	9	No	_
1	30	Ex	0	2	FD	BRCA2	SS	Implant	SP	No		0	Infection	Nil atypia	93	No	_
1	30	Non	0	1	Nil	BRCA1	SS	Combo				0		Nil atypia	51	No	_
1	34	Non	3+	2	SD	Nil	SS	Autologous			DIEP	0		Nil atypia	101	No	_
1	40	Non	0	1	FD	BRCA2	SRW	Implant	SP	No		1		LCIS	16	No	_
1	42	Ex	0	1	FD	BRCA2	NS	Implant	SP	Yes		0		Nil atypia	9	No	_
1	38	Non	1	2	Nil	BRCA1	SS	Combo				1		DCIS	78	No	_
1	48	Non	0	1	FD	Nil	SS	Autologous			DIEP	0		Nil atypia	105	No	_
1	35	Non	1	1	FD	BRCA1	SS	Autologous			DIEP	0		Nil atypia	10	Yes	-7
1	51	Non	1	1	FD	Nil	SS	Implant	SP	No		0		Nil atypia	31	Yes	-36
1	24	Non	1	2	FD	BRCA1	SS	Implant	SP	Yes		0		Nil atypia	114	Yes	108
1	51	Ex	2	2	FD	BRCA2	SRW	Implant	SP	No		1		Nil atypia	90	Yes	2010
1	38	Non	0	1	FD	Nil	SS	Implant	SP	Yes		0		Nil atypia	84	No	_
1	31	Non	0	1	FD	BRCA2	NS	Combo				1	Readmission, Reoperation	DCIS	76	Yes	57
1	29	Current	0	2	FD	BRCA1	SS	Combo				0		Nil atypia	66	Yes	-3
1	33	Non	2	2	FD	BRCA1	SS	Combo				3	Readmission, Reoperation	Nil atypia	136	Yes	74
1	31	Non	0	1	Nil	BRCA1	SS	Implant	SP	Yes		0		Nil atypia	25	No	_
1	41	Ex	3+	3	FD	Nil	SS	Autologous			SIEA	2	Readmission, Reoperation	Nil atypia	126	No	_
1	38	Current	1	2	FD	BRCA1	NS	Implant	SP	Yes		1	Readmission, Reoperation, Nipple necrosis	Nil atypia	79	No	_
1	39	Non	0	1	FD	BRCA1	SS	Combo				1		Nil atypia	18	No	_
2	44	Ex	0	1	FD	BRCA2	S	-				0		Nil atypia	2	Yes	-32
2	31	Current	1	3	FD	BRCA2	NS	Implant	SP	Yes		0		Nil atypia	1	No	_
2	30	Non	1	2	FD	BRCA2	NS	Implant	PP	Yes		1		Nil atypia	2	No	_
2	46	Ex	0	2	FD	BRCA1	S	-				1		Nil atypia	2	Yes	-4
2	57	Ex	3+	2	FD	BRCA1	NS	Implant	SP	Yes		3	Readmission, Reoperation, Infection, Implant loss	Nil atypia	23	No	_
2	43	Ex	0	1	SD	BRCA2	NS	Implant	SP	Yes		0		Atypia	10	Yes	-12
2	33	Ex	0	1	FD	BRCA2	NS	Implant	PP	Yes		0		LCIS	32	No	_
2	28	Non	0	1	FD	BRCA1	NS	Implant	SP	Yes		0		Nil atypia	23	No	_
2	35	Non	0	1	FD	BRCA1	NS	Autologous			DIEP	1		Nil atypia	7	No	_
2	40	Non	1	1	SD	BRCA2	SS	Implant	SP	Yes		0		Nil atypia	23	No	_
2	34	Ex	1	1	FD	BRCA1	NS	Implant	SP	Yes		0		Nil atypia	29	Yes	-11
2	26	Current	0	1	SD	BRCA1	SS	Implant	SP	Yes		0		Nil atypia	12	No	_
2	58	Non	3+	2	FD	BRCA1	NS	Implant	PP	Yes		0		DCIS	6	Yes	-11
2	31	Ex	2	1	SD	BRCA2	NS	Autologous			DIEP	3	Readmission, Reoperation, Infection, Nipple necrosis	Nil atypia	40	No	_
2	56	Ex	0	1	FD	BRCA1	NS	Implant	SP	Yes		0		Nil atypia	20	Yes	-9
2	41	Current	0	2	FD	BRCA2	NS	Implant	SP	Yes		0		Nil atypia	8	Yes	-8
2	26	Ex	0	1	FD	BRCA2	NS	Implant	SP	Yes		0		Nil atypia	21	No	_
2	36	Non	0	1	FD	Nil	NS	Implant	PP	Yes		0		Nil atypia	18	No	_
2	38	Non	0	1	FD	BRCA1	NS	Implant	PP	Yes		3	Readmission, Reoperation, Infection, Nipple necrosis	Nil atypia	26	Yes	13
2	52	Non	2	2	FD	BRCA2	NS	Implant	PP	Yes		3	Readmission, Reoperation, Infection, Nipple necrosis, Implant loss	Nil atypia	30	Yes	-16
2	43	Non	0	1	FD	BRCA2	NS	Implant	SP	Yes		0		Nil atypia	31	Yes	-24
2	32	Current	0	1	FD	BRCA1	SS	Implant	SP	Yes		0		Nil atypia	31	No	_
2	37	Non	2	2	Nil	BRCA2	SS	Implant	SP	Yes		0		Nil atypia	7	No	_
2	45	Non	0	1	Nil	-	SRL	Autologous			DIEP	1	Readmission, Infection	Nil atypia	32	No	_
2	31	Ex	0	1	FD	BRCA2	SRL	Implant	SP	No		3	Readmission, Reoperation	Nil atypia	16	Yes	-25
2	31	Non	0	1	SD	BRCA2	NS	Autologous			DIEP	2	Readmission, Reoperation, Nipple necrosis	Nil atypia	22	No	_
2	39	Non	0	1	SD	BRCA1	NS	Implant	SP	Yes		3	Readmission, Reoperation, Nipple necrosis	Nil atypia	19	Yes	-5
2	37	Non	1	2	FD	BRCA1	SS	Implant	SP	Yes		0		Nil atypia	22	Yes	42
2	30	Ex	0	1	FD	BRCA1	NS	Implant	SP	Yes		0		Nil atypia	48	No	_
2	60	Non	0	2	FD	BRCA2	SS	Implant	SP	Yes		0		Nil atypia	9	No	_
2	38	Non	0	1	FD	Nil	NS	Implant	SP	Yes		0		Nil atypia	26	No	_
2	33	Non	0	1	FD	Nil	NS	Implant	SP	Yes		1	Readmission	Atypia	26	No	_
2	51	Non	0	2	FD	BRCA2	SS	Autologous			DIEP	2	Readmission, Reoperation	Nil atypia	41	Yes	5
2	30	Ex	1	2	FD	BRCA1	SS	Implant	SP	Yes		0		Nil atypia	43	No	_
2	50	Ex	3+	2	FD	BRCA2	SS	Implant	SP	Yes		1		Nil atypia	57	No	_
2	42	Ex	0	1	FD	BRCA1	SS	Autologous			DIEP	1		Nil atypia	64	Yes	-6
2	51	Current	2	2	SD	BRCA2	SRW	Implant	SP	No		0		Nil atypia	32	Yes	-4
2	59	Non	1	2	FD	BRCA1	SS	Autologous			DIEP	2		Nil atypia	10	Yes	-10
2	45	Non	0	1	FD	BRCA1	SRW	Implant	SP	No		1		Nil atypia	20	Yes	-5
2	42	Non	0	1	Nil	BRCA2	SS	Implant	SP	Yes		0		Nil atypia	32	No	_
2	24	Non	0	1	FD	BRCA1	NS	Implant	SP	Yes		0		Nil atypia	40	No	_
